# Supplementary material for: An Inventory of South African Medicinal Plants Used in the Management of Sexually Transmitted and Related Opportunistic Infections: An Appraisal and Some Scientific Evidence (1990–2020)
Source: Plants (Basel). 2022 Nov 25;11(23):3241. doi: 10.3390/plants11233241 (PMC9738887; doi:10.3390/plants11233241)
Supplement: Supplementary file 1 [file plants-11-03241-s001.zip]

Archive with 1 entries (1 files):
- plants-1991267-supplementary.pdf
